# Supplementary material for: Coronaviral Main Protease Induces LPCAT3 Cleavage and Endoplasmic Reticulum (ER) Stress
Source: Viruses. 2023 Aug 5;15(8):1696. doi: 10.3390/v15081696 (PMC10457833; doi:10.3390/v15081696)
Supplement: Supplementary file 1 [file viruses-15-01696-s001.zip]

Archive with 1 entries (1 files):
- viruses-2498651-supplementary.pdf
